# Supplementary material for: Enhanced Cardiac CaMKII Oxidation and CaMKII-Dependent SR Ca Leak in Patients with Sleep-Disordered Breathing
Source: Antioxidants (Basel). 2022 Feb 8;11(2):331. doi: 10.3390/antiox11020331 (PMC8868143; doi:10.3390/antiox11020331)
Supplement: Supplementary file 1 [file antioxidants-11-00331-s001.zip]

Archive with 1 entries (1 files):
- antioxidants-1516699-supplementary.pdf
